# Supplementary material for: A Novel Schizophrenia Diagnostic Model Based on Statistically Significant Changes in Gene Methylation in Specific Brain Regions
Source: Biomed Res Int. 2020 Feb 12;2020:8047146. doi: 10.1155/2020/8047146 (PMC7037884; doi:10.1155/2020/8047146)
Supplement: Supplementary Materials. — Table S1: common differential methylated genes in four datasets. Table S2: common differential methylated genes involved in neurological or psychiatric-related biological processes. [file 8047146.f1.zip › Table S2.xlsx]

## Sheet: Table S1
Table S1 The common differential methylated genes involved in neurological or psychiatric-related biological processes
GO terms ID	Description	pvalue	geneID
GO:0007409	axonogenesis	2.14e-12	MACF1/NTRK1/ZEB2/CYFIP1/SPTBN1/LRP1/DSCAM/CELSR3/RAP1GAP/DCLK1/LMX1A/APBB2/SHH/GLI3/SYNGAP1/DISC1/BAIAP2/PTPRS/PARD3/PTPRA/LAMA2/CRMP1/FLOT1/EPHA7/BDNF/BCL11B/DSCAML1/PPP3CB/WNT5A/SHANK3/DAB1/SLIT1/FGFR2/GLI2/NRXN1/AUTS2/CTTN/PITPNA/BRSK2/FYN/LHX3/VCL/UST/PAX6/NGF/GDF7/TRAK1
GO:0061564	axon development	2.41e-12	MACF1/NTRK1/ZEB2/CYFIP1/SPTBN1/LRP1/DSCAM/CELSR3/RAP1GAP/RTN4RL1/DCLK1/LMX1A/APBB2/SHH/GLI3/SYNGAP1/DISC1/BAIAP2/PTPRS/PARD3/PTPRA/MAPK8IP3/LAMA2/PTPRF/CRMP1/FLOT1/EPHA7/BDNF/BCL11B/DSCAML1/PPP3CB/WNT5A/SHANK3/DAB1/SLIT1/FGFR2/GLI2/NRXN1/AUTS2/CTTN/PITPNA/BRSK2/FYN/LHX3/VCL/UST/PAX6/NGF/GDF7/TRAK1
GO:0010975	regulation of neuron projection development	1.37e-10	SDK1/MACF1/NTRK1/ZEB2/CYFIP1/LRP1/CUX2/DSCAM/MAGI2/DAB2IP/GFI1/GAK/RTN4RL1/FBXW8/CUX1/SYNGAP1/OBSL1/DISC1/BAIAP2/PTPRS/FBXO31/PTPRG/BAG5/PTPRF/CRMP1/EPHA7/BDNF/DNM3/BCL11A/PTK2B/WNT5A/ITPKA/SHANK3/DAB1/SRCIN1/KNDC1/CTTN/NLGN1/RAP2A/BRSK2/FYN/UST/ALK/NGF/CPNE5/SYT3/CRTC1/TRAK1
GO:0016358	dendrite development	1.41e-10	RERE/SDK1/CYFIP1/CUX2/DSCAM/DAB2IP/FARP1/CTNND2/FBXW8/DCLK1/CUX1/SYNGAP1/OBSL1/DISC1/BAIAP2/PTPRS/FBXO31/DNM3/BCL11A/ITPKA/SHANK3/DAB1/SRCIN1/KNDC1/NLGN1/RAP2A/FYN/ALK/UBA6/CRTC1/TRAK1
GO:0030900	forebrain development	6.48e-10	ZEB2/LRP1/DLX1/DAB2IP/IGF2BP1/RTN4RL1/DCLK1/LMX1A/SHH/OTX1/GLI3/DISC1/EGFR/KIRREL3/PTPRS/TRAPPC9/NRG1/SIX3/DLC1/BCL11B/WNT5A/SKI/SHANK3/DAB1/SLIT1/GNG12/FGFR2/GLI2/METTL3/LHX6/LHX5/NOTCH3/FYN/LHX3/CHD5/ALK/PAX6/GDF7/BMPR1A/UBA6/RARA
GO:0050808	synapse organization	3.88e-09	SDK1/IGF1R/CLSTN1/INS/NTRK1/CYFIP1/CUX2/DSCAM/DLG2/MAGI2/DAB2IP/FARP1/SHANK2/CTNND2/LMX1A/SYNGAP1/DISC1/BAIAP2/KIRREL3/PTPRS/IGSF21/NRG1/CDH8/PTPRF/EPHA7/BDNF/DNM3/SDK2/ADD2/WNT5A/ITPKA/SHANK3/SLIT1/SSH1/PLXNB1/SRCIN1/ELFN1/NRXN1/CTTN/NLGN1/FYN
GO:0050804	modulation of chemical synaptic transmission	1.13e-08	INS/NTRK1/CYFIP1/CUX2/ABR/SHANK2/CPLX2/PRKAR1B/SYNGAP1/DISC1/EGFR/BAIAP2/PTPRS/GRIN2A/GRIK3/PTPRA/LAMA2/FLOT1/AKAP12/PPP3CB/PTK2B/SYT7/APBA2/ITPKA/DRD4/SHANK3/SSH1/PRKCZ/SORCS3/NRXN1/SERPINE2/DGKI/NLGN1/FYN/CPLX1/P2RX3/CHRM2/CACNB2/CRTC1/RARA
GO:0099177	regulation of trans-synaptic signaling	1.21e-08	INS/NTRK1/CYFIP1/CUX2/ABR/SHANK2/CPLX2/PRKAR1B/SYNGAP1/DISC1/EGFR/BAIAP2/PTPRS/GRIN2A/GRIK3/PTPRA/LAMA2/FLOT1/AKAP12/PPP3CB/PTK2B/SYT7/APBA2/ITPKA/DRD4/SHANK3/SSH1/PRKCZ/SORCS3/NRXN1/SERPINE2/DGKI/NLGN1/FYN/CPLX1/P2RX3/CHRM2/CACNB2/CRTC1/RARA
GO:0050768	negative regulation of neurogenesis	3.67e-08	TP73/LRP1/DLX1/GFI1/GAK/RTN4RL1/LMX1A/SHH/GLI3/SYNGAP1/THRB/PTPRS/PTPRG/BAG5/NRG1/CRMP1/SIX3/EPHA7/DNM3/PBX1/BCL11A/WNT5A/SKI/DAB1/FOXO3/TERT/NOTCH3/NLGN1/ASCL2/PAX6/BMPR1A
GO:0045665	negative regulation of neuron differentiation	3.9e-08	TP73/LRP1/DLX1/GFI1/GAK/RTN4RL1/LMX1A/SHH/GLI3/SYNGAP1/THRB/PTPRS/PTPRG/BAG5/CRMP1/SIX3/EPHA7/DNM3/PBX1/BCL11A/WNT5A/DAB1/FOXO3/NOTCH3/NLGN1/PAX6
GO:0046578	regulation of Ras protein signal transduction	4.02e-08	IQSEC3/NTRK1/ABR/AKAP13/MYO9B/DAB2IP/FARP1/ARHGEF10/MCF2L2/CYTH3/SYNGAP1/VAV2/RASA3/RGL2/OBSCN/NRG1/FLOT1/ARHGEF4/DLC1/TRIO/ARHGEF7/MCF2L/RASIP1/AUTS2/DGKI/NGF/STK19
GO:0051961	negative regulation of nervous system development	5.2e-08	TP73/LRP1/DLX1/GFI1/GAK/RTN4RL1/LMX1A/SHH/GLI3/SYNGAP1/THRB/PTPRS/PTPRG/BAG5/NRG1/CRMP1/SIX3/EPHA7/DNM3/PBX1/BCL11A/WNT5A/SKI/DAB1/SLIT1/FOXO3/TERT/NOTCH3/NLGN1/ASCL2/PAX6/BMPR1A
GO:0050773	regulation of dendrite development	5.41e-08	SDK1/CYFIP1/CUX2/DAB2IP/FBXW8/CUX1/OBSL1/DISC1/BAIAP2/PTPRS/FBXO31/DNM3/BCL11A/ITPKA/SHANK3/SRCIN1/KNDC1/NLGN1/RAP2A/ALK/CRTC1
GO:0050769	positive regulation of neurogenesis	8.01e-08	MACF1/TP73/NTRK1/ZEB2/CYFIP1/LRP1/CUX2/DLX1/DSCAM/MAGI2/DAB2IP/FBXW8/SHH/GLI3/CUX1/OBSL1/DISC1/BAIAP2/SPEN/FBXO31/GDF6/BDNF/PTK2B/WNT5A/ITPKA/SHANK3/DAB1/GLI2/SERPINE2/NLGN1/FYN/PPARG/ALK/PAX6/NGF/MAN2A1/CPNE5/GDF7/SYT3/CRTC1/TRAK1/RARA
GO:0048813	dendrite morphogenesis	9.37e-08	RERE/CUX2/DSCAM/FARP1/CTNND2/FBXW8/DCLK1/CUX1/OBSL1/BAIAP2/FBXO31/DNM3/ITPKA/SHANK3/SRCIN1/KNDC1/NLGN1/RAP2A/FYN/TRAK1
GO:0007411	axon guidance	9.57e-08	NTRK1/SPTBN1/LRP1/DSCAM/CELSR3/RAP1GAP/LMX1A/APBB2/SHH/GLI3/PTPRA/LAMA2/CRMP1/EPHA7/BDNF/BCL11B/WNT5A/SHANK3/DAB1/SLIT1/GLI2/NRXN1/FYN/LHX3/PAX6/GDF7
GO:0097485	neuron projection guidance	1.16e-07	NTRK1/SPTBN1/LRP1/DSCAM/CELSR3/RAP1GAP/LMX1A/APBB2/SHH/GLI3/PTPRA/LAMA2/CRMP1/EPHA7/BDNF/BCL11B/WNT5A/SHANK3/DAB1/SLIT1/GLI2/NRXN1/FYN/LHX3/PAX6/GDF7
GO:0051056	regulation of small GTPase mediated signal transduction	1.2e-07	IQSEC3/NTRK1/ABR/AKAP13/MYO9B/DAB2IP/FARP1/ARHGEF10/MCF2L2/RAP1GAP/CYTH3/SYNGAP1/VAV2/RASA3/RGL2/OBSCN/NRG1/TSC2/FLOT1/ARHGEF4/DLC1/TRIO/SRGAP3/ARHGEF7/STARD13/MCF2L/RASIP1/AUTS2/DGKI/RALGAPA2/NGF/RHOU/STK19
GO:0016055	Wnt signaling pathway	1.38e-07	WNT6/RNF213/RNF220/NPHP4/MACF1/ZEB2/LRP1/GRHL3/CDH3/ZNRF3/MAGI2/LRP5/DAB2IP/CELSR3/CTNND2/SHH/GLI3/DISC1/EGFR/PTPRU/GPC6/PRDM15/RBMS3/BCL9/SIX3/NFATC1/TLE3/PPP3CB/AP2A2/NXN/ZBED3/WNT5A/SKI/FERMT2/FGFR2/RARG/RUNX1/FOXO3/TERT/LRRK1/HIC1/DKK3/MAD2L2/TLE2
GO:0198738	cell-cell signaling by wnt	1.54e-07	WNT6/RNF213/RNF220/NPHP4/MACF1/ZEB2/LRP1/GRHL3/CDH3/ZNRF3/MAGI2/LRP5/DAB2IP/CELSR3/CTNND2/SHH/GLI3/DISC1/EGFR/PTPRU/GPC6/PRDM15/RBMS3/BCL9/SIX3/NFATC1/TLE3/PPP3CB/AP2A2/NXN/ZBED3/WNT5A/SKI/FERMT2/FGFR2/RARG/RUNX1/FOXO3/TERT/LRRK1/HIC1/DKK3/MAD2L2/TLE2
GO:0021537	telencephalon development	1.86e-07	ZEB2/LRP1/DLX1/DAB2IP/IGF2BP1/RTN4RL1/LMX1A/SHH/GLI3/DISC1/EGFR/KIRREL3/PTPRS/TRAPPC9/NRG1/SIX3/BCL11B/WNT5A/SKI/SHANK3/DAB1/GNG12/LHX6/LHX5/ALK/PAX6/UBA6/RARA
GO:0021953	central nervous system neuron differentiation	2.18e-07	ZEB2/DLX1/DCLK1/LMX1A/RORA/SHH/GLI3/DISC1/PAX7/BCL11B/WNT5A/SHANK3/GIGYF2/FGFR2/GLI2/LHX6/KNDC1/LHX5/LHX3/CHD5/PAX6/MTPN/GDF7
GO:0007264	small GTPase mediated signal transduction	3.92e-07	IQSEC3/NTRK1/CYFIP1/ABR/CDH13/AKAP13/MYO9B/G3BP2/DAB2IP/FARP1/ARHGEF10/MCF2L2/RAP1GAP/CYTH3/RGL1/SYNGAP1/VAV2/RASA3/RGL2/OBSCN/NRG1/TSC2/FLOT1/ARHGEF4/DLC1/TRIO/SRGAP3/ARHGEF7/RAPGEF5/STARD13/DAB1/MCF2L/KNDC1/RASIP1/AUTS2/DGKI/RAP2A/RALGAPA2/NGF/RHOU/STK19
GO:0035107	appendage morphogenesis	5.7e-07	IFT140/TFAP2A/SHH/GLI3/BCL2L11/PBX1/IQCE/WNT5A/SKI/GNAS/CHST11/FGFR2/GLI2/CREBBP/RARG/AFF3/CYP26B1/FRAS1/ALX4/BMPR1A
GO:0035108	limb morphogenesis	5.7e-07	IFT140/TFAP2A/SHH/GLI3/BCL2L11/PBX1/IQCE/WNT5A/SKI/GNAS/CHST11/FGFR2/GLI2/CREBBP/RARG/AFF3/CYP26B1/FRAS1/ALX4/BMPR1A
GO:0045666	positive regulation of neuron differentiation	6.02e-07	MACF1/NTRK1/ZEB2/CYFIP1/LRP1/CUX2/DLX1/DSCAM/MAGI2/DAB2IP/FBXW8/CUX1/OBSL1/DISC1/BAIAP2/FBXO31/GDF6/BDNF/PTK2B/WNT5A/ITPKA/SHANK3/DAB1/GLI2/NLGN1/FYN/ALK/NGF/CPNE5/GDF7/SYT3/CRTC1/TRAK1/RARA
GO:0007265	Ras protein signal transduction	6.56e-07	IQSEC3/NTRK1/CYFIP1/ABR/CDH13/AKAP13/MYO9B/G3BP2/DAB2IP/FARP1/ARHGEF10/MCF2L2/CYTH3/SYNGAP1/VAV2/RASA3/RGL2/OBSCN/NRG1/FLOT1/ARHGEF4/DLC1/TRIO/ARHGEF7/MCF2L/RASIP1/AUTS2/DGKI/RAP2A/NGF/RHOU/STK19
GO:0010976	positive regulation of neuron projection development	8.59e-07	MACF1/NTRK1/ZEB2/CYFIP1/LRP1/CUX2/DSCAM/MAGI2/DAB2IP/FBXW8/CUX1/OBSL1/DISC1/BAIAP2/FBXO31/BDNF/PTK2B/WNT5A/ITPKA/SHANK3/NLGN1/FYN/ALK/NGF/CPNE5/SYT3/CRTC1/TRAK1
GO:0030111	regulation of Wnt signaling pathway	2e-06	RNF213/RNF220/NPHP4/MACF1/ZEB2/LRP1/CDH3/ZNRF3/DAB2IP/CTNND2/SHH/GLI3/DISC1/EGFR/PTPRU/PRDM15/RBMS3/SIX3/NFATC1/NXN/ZBED3/WNT5A/SKI/FGFR2/RUNX1/FOXO3/TERT/LRRK1/HIC1/DKK3/MAD2L2/TLE2
GO:0099173	postsynapse organization	2.02e-06	IGF1R/INS/CUX2/DLG2/MAGI2/CTNND2/SYNGAP1/BAIAP2/PTPRS/EPHA7/DNM3/WNT5A/ITPKA/SHANK3/SSH1/SRCIN1/NRXN1/CTTN/NLGN1/FYN
GO:0007416	synapse assembly	2.04e-06	SDK1/NTRK1/CUX2/DSCAM/MAGI2/FARP1/SHANK2/KIRREL3/PTPRS/NRG1/EPHA7/BDNF/DNM3/SDK2/ADD2/WNT5A/SHANK3/SLIT1/PLXNB1/NRXN1/NLGN1
GO:0050806	positive regulation of synaptic transmission	2.15e-06	INS/NTRK1/CUX2/SHANK2/EGFR/BAIAP2/GRIN2A/LAMA2/FLOT1/PTK2B/DRD4/SHANK3/SSH1/PRKCZ/NRXN1/SERPINE2/NLGN1/CACNB2/CRTC1
GO:0090596	sensory organ morphogenesis	2.83e-06	SDK1/ABR/DSCAM/GRHL3/LRP5/FAT1/TFAP2A/OTX1/GLI3/THRB/COL5A1/SIX3/SDK2/SLC44A4/WNT5A/SKI/OLFM3/FGFR2/GLI2/RARG/TSHZ1/MEGF11/CYP26B1/PAX6/MAN2A1/MYO15A
GO:0021543	pallium development	4.37e-06	ZEB2/LRP1/DLX1/DAB2IP/IGF2BP1/LMX1A/GLI3/DISC1/EGFR/KIRREL3/PTPRS/TRAPPC9/DAB1/GNG12/LHX6/LHX5/ALK/PAX6/UBA6/RARA
GO:2000463	positive regulation of excitatory postsynaptic potential	4.48e-06	CUX2/BAIAP2/PTK2B/SHANK3/SSH1/PRKCZ/NRXN1/NLGN1
GO:0048167	regulation of synaptic plasticity	5.75e-06	INS/SHANK2/CPLX2/SYNGAP1/BAIAP2/GRIN2A/PPP3CB/PTK2B/SYT7/ITPKA/SHANK3/SSH1/PRKCZ/SORCS3/SERPINE2/DGKI/NLGN1/P2RX3/CRTC1/RARA
GO:0035418	protein localization to synapse	7.4e-06	CLSTN1/DLG2/BAIAP2/GRIN2A/GPC6/MAPK8IP3/WNT5A/PRKCZ/NRXN1/NLGN1/CPLX1
GO:0048880	sensory system development	9.95e-06	WNT6/SDK1/NPHP4/ZEB2/DLX1/IFT140/DSCAM/GRHL3/LRP5/FAT1/TFAP2A/SHH/GLI3/EGFR/THRB/COL5A1/SIX3/SDK2/BCL11B/SLC44A4/WNT5A/SKI/OLFM3/TTLL5/RARG/MEGF11/JMJD6/MYOM2/PAX6/MAN2A1/RARA
GO:0048814	regulation of dendrite morphogenesis	1.08e-05	CUX2/FBXW8/CUX1/OBSL1/BAIAP2/FBXO31/DNM3/ITPKA/SHANK3/SRCIN1/KNDC1/NLGN1/RAP2A
GO:0050803	regulation of synapse structure or activity	1.12e-05	CLSTN1/INS/NTRK1/CYFIP1/CUX2/DAB2IP/SYNGAP1/DISC1/BAIAP2/PTPRS/CDH8/EPHA7/BDNF/DNM3/WNT5A/ITPKA/SHANK3/SLIT1/SSH1/SRCIN1/NRXN1/NLGN1/FYN
GO:0099175	regulation of postsynapse organization	1.72e-05	INS/CUX2/BAIAP2/PTPRS/EPHA7/DNM3/WNT5A/ITPKA/SHANK3/SSH1/SRCIN1/NRXN1/NLGN1/FYN
GO:0150063	visual system development	1.97e-05	WNT6/SDK1/NPHP4/ZEB2/DLX1/IFT140/DSCAM/GRHL3/LRP5/FAT1/TFAP2A/SHH/GLI3/EGFR/THRB/COL5A1/SIX3/SDK2/BCL11B/WNT5A/SKI/OLFM3/TTLL5/RARG/MEGF11/JMJD6/MYOM2/PAX6/MAN2A1/RARA
GO:0021872	forebrain generation of neurons	2.01e-05	DLX1/GLI3/DISC1/BCL11B/WNT5A/SHANK3/FGFR2/METTL3/LHX6/LHX5/PAX6
GO:0048663	neuron fate commitment	2.35e-05	DLX1/MYT1L/SHH/GLI3/NRG1/PAX7/BCL11B/GLI2/NOTCH3/LHX3/PAX6
GO:0050807	regulation of synapse organization	2.6e-05	CLSTN1/INS/NTRK1/CYFIP1/CUX2/DAB2IP/DISC1/BAIAP2/PTPRS/CDH8/EPHA7/BDNF/DNM3/WNT5A/ITPKA/SHANK3/SLIT1/SSH1/SRCIN1/NRXN1/NLGN1/FYN
GO:0097061	dendritic spine organization	2.81e-05	IGF1R/INS/CUX2/CTNND2/BAIAP2/DNM3/ITPKA/SHANK3/SRCIN1/CTTN/NLGN1/FYN
GO:0050770	regulation of axonogenesis	4.18e-05	MACF1/ZEB2/CYFIP1/LRP1/DSCAM/SYNGAP1/DISC1/PTPRS/EPHA7/BDNF/WNT5A/DAB1/CTTN/BRSK2/UST/NGF/TRAK1
GO:1990138	neuron projection extension	4.18e-05	MACF1/CYFIP1/LRP1/DSCAM/DCLK1/DISC1/PTPRS/PPP3CB/BCL11A/WNT5A/SLIT1/PRKCZ/AUTS2/CTTN/VCL/CPNE5/SYT3
GO:0021846	cell proliferation in forebrain	4.71e-05	ZEB2/IGF2BP1/GLI3/DISC1/SIX3/FGFR2/LHX5
GO:0035023	regulation of Rho protein signal transduction	6.44e-05	ABR/AKAP13/MYO9B/FARP1/ARHGEF10/MCF2L2/VAV2/OBSCN/FLOT1/ARHGEF4/DLC1/TRIO/ARHGEF7/MCF2L/RASIP1
GO:0021915	neural tube development	7.53e-05	ZEB2/IFT140/GRHL3/SHH/GLI3/ITPK1/TSC2/DLC1/PAX7/WNT5A/SKI/GLI2/RARG/PAX6/SSBP3/GDF7/RARA
GO:0106027	neuron projection organization	7.66e-05	IGF1R/INS/CUX2/CTNND2/BAIAP2/DNM3/ITPKA/SHANK3/SRCIN1/CTTN/NLGN1/FYN
GO:0021575	hindbrain morphogenesis	8.34e-05	RORA/DLC1/DAB1/GLI2/KNDC1/SERPINE2/LHX5/MTPN
GO:0031646	positive regulation of neurological system process	8.36e-05	CUX2/BAIAP2/PARD3/PTK2B/SHANK3/SSH1/PRKCZ/NRXN1/NLGN1/P2RX3
GO:0051966	regulation of synaptic transmission, glutamatergic	8.9e-05	NTRK1/DISC1/EGFR/GRIK3/PTK2B/SHANK3/NRXN1/SERPINE2/NLGN1
GO:0048675	axon extension	0.00010321	MACF1/CYFIP1/LRP1/DSCAM/DCLK1/DISC1/PTPRS/PPP3CB/WNT5A/SLIT1/AUTS2/CTTN/VCL
GO:0021515	cell differentiation in spinal cord	0.000104554	SHH/GLI3/PAX7/GIGYF2/GLI2/LHX5/LHX3/PAX6/GDF7
GO:0098815	modulation of excitatory postsynaptic potential	0.000121217	CUX2/BAIAP2/PTK2B/SHANK3/SSH1/PRKCZ/NRXN1/NLGN1
GO:0021879	forebrain neuron differentiation	0.000122277	DLX1/DISC1/BCL11B/WNT5A/SHANK3/FGFR2/LHX6/LHX5/PAX6
GO:0051968	positive regulation of synaptic transmission, glutamatergic	0.00016053	NTRK1/EGFR/PTK2B/SHANK3/NRXN1/NLGN1
GO:0098693	regulation of synaptic vesicle cycle	0.000169543	CYFIP1/MAGI2/PRKAR1B/DNM3/PPP3CB/APBA2/NRXN1/DGKI/NLGN1/BRSK2/CPLX1/CHRM2/CACNB2
GO:0010977	negative regulation of neuron projection development	0.000169644	LRP1/GFI1/GAK/RTN4RL1/SYNGAP1/PTPRS/PTPRG/BAG5/CRMP1/EPHA7/DNM3/BCL11A/WNT5A/DAB1/NLGN1
GO:0021766	hippocampus development	0.000171512	ZEB2/DLX1/LMX1A/GLI3/KIRREL3/PTPRS/DAB1/LHX5/ALK/UBA6/RARA
GO:0060996	dendritic spine development	0.000204385	SDK1/CUX2/CTNND2/DISC1/BAIAP2/PTPRS/DNM3/ITPKA/SHANK3/SRCIN1/NLGN1/UBA6
GO:0099068	postsynapse assembly	0.000264142	MAGI2/PTPRS/WNT5A/SHANK3/NRXN1/NLGN1
GO:1905809	negative regulation of synapse organization	0.000264142	EPHA7/DNM3/WNT5A/SLIT1/NLGN1/FYN
GO:0021587	cerebellum morphogenesis	0.000274789	RORA/DAB1/GLI2/KNDC1/SERPINE2/LHX5/MTPN
GO:0050775	positive regulation of dendrite morphogenesis	0.000274789	CUX2/FBXW8/CUX1/OBSL1/BAIAP2/FBXO31/ITPKA
GO:0060998	regulation of dendritic spine development	0.000305516	SDK1/CUX2/DISC1/BAIAP2/PTPRS/DNM3/ITPKA/SHANK3/SRCIN1/NLGN1
GO:0007266	Rho protein signal transduction	0.000328838	ABR/CDH13/AKAP13/MYO9B/FARP1/ARHGEF10/MCF2L2/VAV2/OBSCN/FLOT1/ARHGEF4/DLC1/TRIO/ARHGEF7/MCF2L/RASIP1
GO:0035249	synaptic transmission, glutamatergic	0.000482889	NTRK1/DISC1/EGFR/GRIK3/PTK2B/SHANK3/NRXN1/SERPINE2/NLGN1
GO:0030178	negative regulation of Wnt signaling pathway	0.000499357	RNF213/NPHP4/LRP1/ZNRF3/DAB2IP/SHH/GLI3/PTPRU/RBMS3/SIX3/NFATC1/NXN/WNT5A/FOXO3/HIC1/DKK3/MAD2L2/TLE2
GO:0021521	ventral spinal cord interneuron specification	0.000527575	GLI3/GLI2/LHX3/PAX6
GO:0048853	forebrain morphogenesis	0.000527575	OTX1/WNT5A/SLIT1/GDF7
GO:0021532	neural tube patterning	0.000551776	IFT140/SHH/GLI3/PAX7/GLI2/PAX6/SSBP3
GO:0021696	cerebellar cortex morphogenesis	0.000623397	RORA/GLI2/KNDC1/SERPINE2/LHX5/MTPN
GO:0097106	postsynaptic density organization	0.000623397	DLG2/SYNGAP1/PTPRS/SHANK3/NRXN1/NLGN1
GO:1903539	protein localization to postsynaptic membrane	0.000623397	CLSTN1/DLG2/GRIN2A/GPC6/PRKCZ/CPLX1
GO:0021761	limbic system development	0.000626065	ZEB2/DLX1/LMX1A/GLI3/KIRREL3/PTPRS/DAB1/FGFR2/LHX5/ALK/UBA6/RARA
GO:0022037	metencephalon development	0.00068159	RERE/SDF4/LMX1A/RORA/OTX1/PTPRS/DAB1/GLI2/KNDC1/SERPINE2/LHX5/MTPN
GO:0097062	dendritic spine maintenance	0.000714577	IGF1R/INS/ITPKA/CTTN/FYN
GO:1901216	positive regulation of neuron death	0.000720349	TFAP2A/DAXX/HDAC4/EPHA7/BCL2L11/WNT5A/SSH1/FOXO3/FYN/ATM/MAP2K4
GO:0060070	canonical Wnt signaling pathway	0.000721774	RNF220/NPHP4/CDH3/ZNRF3/LRP5/DAB2IP/CTNND2/SHH/GLI3/DISC1/EGFR/PTPRU/PRDM15/RBMS3/BCL9/ZBED3/WNT5A/FGFR2/RARG/FOXO3/LRRK1/DKK3/MAD2L2/TLE2
GO:0021520	spinal cord motor neuron cell fate specification	0.000767922	GLI3/GLI2/LHX3/PAX6
GO:0061001	regulation of dendritic spine morphogenesis	0.000877944	CUX2/BAIAP2/DNM3/ITPKA/SHANK3/SRCIN1/NLGN1
GO:0048854	brain morphogenesis	0.000906518	OTX1/WNT5A/SHANK3/SLIT1/FOXO3/GDF7
GO:0099084	postsynaptic specialization organization	0.000906518	DLG2/SYNGAP1/PTPRS/SHANK3/NRXN1/NLGN1
GO:0021513	spinal cord dorsal/ventral patterning	0.000909128	SHH/GLI3/GLI2/LHX3/PAX6
GO:0021937	cerebellar Purkinje cell-granule cell precursor cell signaling involved in regulation of granule cell precursor cell proliferation	0.000969835	SHH/GLI2/LHX5
GO:0060997	dendritic spine morphogenesis	0.000973247	CUX2/CTNND2/BAIAP2/DNM3/ITPKA/SHANK3/SRCIN1/NLGN1
GO:0060078	regulation of postsynaptic membrane potential	0.000988494	CUX2/BAIAP2/GRIK3/PTK2B/DRD4/SHANK3/SSH1/PRKCZ/NRXN1/GABBR1/DGKI/NLGN1/P2RX3
GO:0061351	neural precursor cell proliferation	0.00106685	RERE/ZEB2/IGF2BP1/RORA/SHH/GLI3/DISC1/SOX5/SIX3/WNT5A/FGFR2/FOXO3/LHX5/PAX6
GO:0021522	spinal cord motor neuron differentiation	0.00108071	SHH/GLI3/GIGYF2/GLI2/LHX3/PAX6
GO:0007611	learning or memory	0.00108803	ATXN1/NTRK1/CUX2/SHANK2/PRKAR1B/LMX1A/SYNGAP1/EGFR/FEN1/GRIN2A/PPP3CB/SHANK3/LHX8/PRKCZ/SORCS3/NRXN1/DGKI/FYN/UBA6/CRTC1
GO:0021549	cerebellum development	0.00111839	RERE/SDF4/LMX1A/RORA/PTPRS/DAB1/GLI2/KNDC1/SERPINE2/LHX5/MTPN
GO:0050890	cognition	0.00123133	INS/ATXN1/NTRK1/CYFIP1/CUX2/SHANK2/PRKAR1B/LMX1A/SYNGAP1/EGFR/FEN1/GRIN2A/PPP3CB/SHANK3/LHX8/PRKCZ/SORCS3/NRXN1/DGKI/FYN/UBA6/CRTC1
GO:0043410	positive regulation of MAPK cascade	0.00124795	TNFAIP8L3/INS/IGF2/TP73/NTRK1/ZEB2/LRP1/AKAP13/GRM4/DAB2IP/CD81/EGFR/SH3RF3/DAXX/MAPK8IP3/NRG1/GDF6/PDGFB/FLT4/AKAP12/MAP2K5/PTK2B/WNT5A/DRD4/GATA4/FGFR2/ERP29/PRKCZ/ALK/NGF/PRMT1/MIRLET7B/NOX4
GO:0043406	positive regulation of MAP kinase activity	0.00126012	TP73/NTRK1/ZEB2/AKAP13/GRM4/DAB2IP/CD81/EGFR/DAXX/MAPK8IP3/NRG1/PDGFB/MAP2K5/PTK2B/WNT5A/DRD4/ERP29/ALK/NGF/NOX4
GO:0061366	behavioral response to chemical pain	0.00140952	NTRK1/P2RX3
GO:0061368	behavioral response to formalin induced pain	0.00140952	NTRK1/P2RX3
GO:0021511	spinal cord patterning	0.00141269	SHH/GLI3/GLI2/LHX3/PAX6
GO:1904861	excitatory synapse assembly	0.00141269	PTPRS/WNT5A/SHANK3/NRXN1/NLGN1
GO:0050772	positive regulation of axonogenesis	0.00145306	MACF1/ZEB2/CYFIP1/LRP1/DSCAM/DISC1/BDNF/NGF/TRAK1
GO:0021527	spinal cord association neuron differentiation	0.00146245	PAX7/LHX5/LHX3/GDF7
GO:0090128	regulation of synapse maturation	0.00146245	CLSTN1/DAB2IP/DISC1/NRXN1
GO:0021517	ventral spinal cord development	0.00153	SHH/GLI3/DAB1/GIGYF2/GLI2/LHX3/PAX6
GO:0021695	cerebellar cortex development	0.00153	RERE/RORA/GLI2/KNDC1/SERPINE2/LHX5/MTPN
GO:0021510	spinal cord development	0.00155405	SHH/GLI3/PTPRS/PAX7/DAB1/GIGYF2/GLI2/LHX5/LHX3/PAX6/GDF7
GO:0030902	hindbrain development	0.0015808	RERE/SDF4/LMX1A/RORA/SHH/OTX1/PTPRS/DLC1/DAB1/GLI2/KNDC1/SERPINE2/LHX5/MTPN
GO:0021536	diencephalon development	0.00160335	ZEB2/SHH/OTX1/SIX3/WNT5A/GLI2/LHX3/PAX6/BMPR1A
GO:0021798	forebrain dorsal/ventral pattern formation	0.00164986	GLI3/SIX3/PAX6
GO:0051964	negative regulation of synapse assembly	0.00164986	EPHA7/WNT5A/SLIT1
GO:0099565	chemical synaptic transmission, postsynaptic	0.00168227	CUX2/BAIAP2/PTK2B/DRD4/SHANK3/SSH1/PRKCZ/NRXN1/DGKI/NLGN1/P2RX3
GO:0060291	long-term synaptic potentiation	0.00176585	INS/SHANK2/GRIN2A/PTK2B/SHANK3/PRKCZ/SERPINE2/NLGN1/CRTC1
GO:0060579	ventral spinal cord interneuron fate commitment	0.00193542	GLI3/GLI2/LHX3/PAX6
